# Supplementary material for: CD39-Expressing CD8+ T Cells as a New Molecular Marker for Diagnosis and Prognosis of Esophageal Squamous Cell Carcinoma
Source: Cancers (Basel). 2023 Feb 13;15(4):1184. doi: 10.3390/cancers15041184 (PMC9954671; doi:10.3390/cancers15041184)
Supplement: Supplementary file 1 [file cancers-15-01184-s001.zip]

Archive with 1 entries (1 files):
- cancers-2172913-supplementary.pdf
